# Supplementary material for: Identification of Lipophagy-Related Gene Signature for Diagnosis and Risk Prediction of Alzheimer’s Disease
Source: Biomedicines. 2025 Feb 5;13(2):362. doi: 10.3390/biomedicines13020362 (PMC11853564; doi:10.3390/biomedicines13020362)
Supplement: Supplementary file 1 [file biomedicines-13-00362-s001.zip]

Archive with 1 entries (1 files):
- biomedicines-3393834-supplementary.pdf
